# Supplementary material for: The prognostic value of hedgehog signaling in bladder cancer by integrated bioinformatics
Source: Sci Rep. 2023 Apr 17;13:6241. doi: 10.1038/s41598-023-33140-z (PMC10110581; doi:10.1038/s41598-023-33140-z)
Supplement: Supplementary file 2 — Supplementary Information 2. [file 41598_2023_33140_MOESM2_ESM.xlsx]

## Sheet: Table S1
Supplementary Table 1. Gene set for GSVA calculation
HhS gene signature
Hedgehog signaling	SHH	PTCH1	NRCAM	NRP1	SCG2	AMOT	UNC5C	ADGRG1	HEY1	GLI1	THY1	SLIT1	CDK6	HEY2	NRP2	TLE3	TLE1	L1CAM	PLG	NKX6-1	NF1	RASA1	ETS2	RTN1	CRMP1	MYH9	VEGFA	CELSR1	CNTFR	ACHE	PML	CDK5R1	VLDLR	OPHN1	LDB1	DPYSL2
Specific bladder cancer related signatures gene sets.
Urothelial_differentiation	TMEM163	FMO9P	EPB41	IDH1	GCLC	POF1B	TBC1D1	TRAK1	BAMBI	PLCE1	SCNN1B	BHMT	DHRS2	CYB5A	PPARG	SLC9A2	TOP2B	TMEM97	NTAN1	SEMA5A	KRT20	MYCL	UPK1A	TOX3	RNF128	DAB1	ZNF436	LYPD6	ACOX1	KSR2	DMGDH	GRHL3	NIPAL1	RALGAPA2	SCNN1G	SNX
Ta_pathway	PLCD3	BTBD16	ANKRD20A5P	CTB-174D11.3	PROM2	SPOCD1	IGBP1	ST3GAL5	DGKA	AQP3	MAP3K5	FABP4	HNMT	MGST2	KCNQ1	IRS1	HSD17B2	ALDH1L1	SMAD3	MST1R	TCN1	CYP3A5	CTSE	HOXD1	PLCH2	SLC24A1	UGT1A1	ID3	ABCC3	PDLIM1	AGR2	NSG1	ANXA10	MR1
Luminal_differentiation	FGFR3	GATA3	FOXA1	UPK2	PPARG	KRT20	SNX31	UPK1A
Basal_differentiation	LYNX1	SCEL	CTB-113P19.4	S100A8	SLPI	S100A9	PI3	CEACAM6	VSNL1	SERPINB2	CSTA	FGFBP1	SPRR1B	DSG3	KRT1	S100A7	CLCA2	LGALS7	SPRR2B	KRT6A	KRT6B	SFN	SERPINB3	KRT16	SERPINB3	SERPINB13	SERPINB4	KRT4	SPRR1A	KRT6A	ABCA12	SPRR3	TME
EMT_differentiation	ZEB1	ZEB2	NOTCH2	TGFB1	CDH1	SNAI2	VIM	TWIST1	SNAI1
Immune_differentiation	CTLA4	CD274	PDCD1LG2	CD47	PDCD1	IDO1	MPEG1	COL17A1	CXCL11	L1CAM	SAA1
Smooth_muscle	NEXN	PRUNE2	PDE5A	NEGR1	ITIH5	MSRB3	MOXD1	FGF7	FILIP1L	PTGFR	FGF7	C1S	RHOJ	TAGLN	FILIP1	ADAMTS9-AS2	LRRN4CL	NR2F1-AS1	RBPMS	PTRF	LOC100127983	PDE1A	AC131025.8	MEIS1	PELO	MYLK	ACTA2-AS1	OTTHUMG00000168867	MYH11	PDLIM7	CSGAL
Myofibroblasts	FCER1G	FILIP1L	FGD6	C1S	ITGB2	SAMSN1	POSTN	COL1A1	BTBD19	PTRF	MSN	SPARC	CALU	DPYSL2	CTSB	PALLD	ANXA6	STOM	MMP2	LGALS1	BGN	IFITM2	VIM	COL6A3	TGFBI	CLIC4	IFITM1	TNC	LAPTM5	CD14	LUM	AEBP1	COL3A1	DCN	NID1	SEC14L1	LAMA4	AR
Interferon_response	CTSB	UBE2L6	OPTN	MX1	CFB	PLSCR1	ICAM1	FCGR2A	IFIT5	CYBB	ALOX5AP	IFI44L	IFIT3	TLR2	OASL	IL15	XAF1	SP110	IFI35	NCF2	FCGR2C	CEBPB	RSAD2	IFI44	OTTHUMG00000003319	LAP3	DDX60	IFIH1	HERC6	SAMD9	HERC5	CLEC4A	PARP9	DTX3L	SAMD9L
Mitochondria	ALG14	SAR1B	PSMD10	TIMM10	PPA2	HNRNPC	ERH	DAD1	C1D	ATP6V0B	HINT1	DYNLL1	RAN	RPS15A	PSMB1	COX6A1	HSBP1	SERP1	EIF2S1	CAPZA2	COX7A2L	PSMA5	PSMA2	UBE2D2	VBP1	SUPT4H1	UBE2N	ZNHIT1	UQCRQ	NME1	COX7A2	COPS5	CNIH1	PSMA1	NDUFS3	NE
Keratinization	VSNL1	KRT14	TGM1	SERPINB4	GSDMC	KRT6A	LGALS7	SFN	SPRR2A	BG205162	C12orf54	SPRR2D	HOXD11	KRT6C	KRT5	DSG3	KRT6B	HOXD10	IL20RB	RHCG	AHNAK2	SPRR2F	FGFBP1
Neuroendocrine_differentiation	ZDHHC15	FAM184A	CACNA1A	EML5	SNAP25	CACNA2D2	DCX	PSIP1	ST18	RGS7	INSM1	SLC4A8	CAMK2B	ASCL1	RTN1	SCN3A	ADAM22	FAM105A	DPY19L2P2	ASRGL1	SLC1A2	MAP6	NRXN1	TTLL7	CNKSR2	RAB39B	KCNC1	GKAP1	TMEM170B	PPM1E	ELAVL4	STXBP5L	GPR137C
Metabolism-related gene sets
N GLYCAN BIOSYNTHESIS	ALG13	DOLPP1	RPN1	ALG14	MAN1B1	ALG3	B4GALT1	MGAT5	RPN2	STT3A	MGAT3	DAD1	MGAT2	ALG12	TUSC3	MAN1C1	DPM2	DPM1	GANAB	ALG1	MGAT4A	ALG10B	STT3B	MAN1A2	ALG10	ALG11	ALG8	ALG2	DPAGT1	RFT1	DPM3	DDOST	MGAT4B	ALG6	MAN2A2	MAN1A1	MAN2A1	ST6GAL1	B4GALT3	ALG5	B4GALT2	MGAT5B	ALG9	MOGS	FUT8	MGAT1
OTHER GLYCAN DEGRADATION	ENGASE	GLB1	MANBA	MAN2B1	GBA	NEU4	NEU2	NEU1	FUCA1	FUCA2	AGA	MAN2C1	MAN2B2	NEU3	HEXB	HEXA
O GLYCAN BIOSYNTHESIS	GALNT4	GALNT15	GALNTL5	GALNT6	GALNT5	GALNT16	GALNTL6	GALNT13	GCNT3	GALNT10	ST6GALNAC1	GALNT9	GALNT7	GCNT4	GALNT11	GCNT1	GALNT8	GALNT14	B3GNT6	C1GALT1	GALNT18	GALNT12	GALNT2	GALNT3	GALNT17	GALNT1	ST3GAL2	ST3GAL1	B4GALT5	C1GALT1C1
GLYCOSAMINOGLYCAN DEGRADATION	HS3ST3A1	HPSE	HPSE2	GLB1	GUSB	HYAL3	GNS	HYAL4	HYAL1	HYAL2	SPAM1	HGSNAT	GALNS	IDUA	HS3ST3B1	SGSH	HEXB	NAGLU	HEXA	IDS	ARSB
GLYCOSAMINOGLYCAN BIOSYNTHESIS KERATAN SULFATE	CHST2	B4GAT1	B3GNT2	CHST1	B4GALT1	B3GNT7	ST3GAL2	B4GALT3	ST3GAL1	B4GALT2	B4GALT4	CHST4	ST3GAL3	FUT8	CHST6
GLYCEROLIPID METABOLISM	MBOAT2	GPAM	LIPG	DGKZ	DGKE	DGKD	DGKH	MBOAT1	GK	DGAT2	GK2	GLA	ALDH7A1	AGK	TKFC	AGPAT3	AWAT2	AGPAT4	AKR1B1	PNLIPRP2	PNLIPRP1	PNLIP	DGAT1	GLYCTK	LPL	ALDH1B1	DGKQ	ALDH2	DGKB	DGKG	AKR1A1	DGKA	PLPP3	LIPC	DGKI	LCLAT1	GPAT3	MGLL	GPAT4	ALDH9A1	ALDH3A2	PNPLA3	PLPP1	PLPP2	AGPAT1	AGPAT2	CEL	GPAT2	LIPF
GLYCOSYLPHOSPHATIDYLINOSITOL GPI ANCHOR BIOSYNTHESIS	PIGP	PIGW	PIGM	PIGN	PIGS	PIGF	DPM2	PIGQ	PIGH	PIGO	PIGG	PIGZ	GPAA1	PIGU	PGAP1	PIGT	PIGK	PIGY	PIGL	PIGV	PIGB	PIGX	PIGA	GPLD1	PIGC
GLYCEROPHOSPHOLIPID METABOLISM	PEMT	PLA2G15	GPD1	GPD1L	LPGAT1	GPAM	MBOAT2	MBOAT7	CHAT	LPCAT1	PTDSS1	ACHE	PLA2G3	DGKZ	ETNK1	DGKE	DGKD	PCYT1A	DGKH	JMJD7-PLA2G4B	CHPT1	MBOAT1	PLA2G6	PLA2G2E	PLA2G10	LPCAT3	PLA2G2A	ETNK2	PLA2G4A	PLA2G5	PLA2G12B	PLA2G4B	PTDSS2	PLA2G2F	PCYT2	CDS1	AGPAT3	AGPAT4	PGS1	LYPLA1	PLA2G1B	ADPRM	CDIPT	DGKQ	CDS2	DGKB	DGKG	PLPP3	DGKA
ETHER LIPID METABOLISM	ENPP2	PAFAH1B1	PLPP3	LPCAT1	PLA2G3	ENPP6	LPCAT4	PLA2G4E	JMJD7-PLA2G4B	CHPT1	AGPS	PLA2G6	PAFAH1B3	PLA2G2E	PLA2G10	PAFAH2	PLA2G2A	PLA2G4A	PLA2G5	PLA2G12B	PLA2G4B	PLA2G7	PLA2G2F	PLPP1	PLPP2	PLA2G2C	PAFAH1B2	PLA2G2D	LPCAT2	PLD1	PLA2G12A	PLD2	PLA2G1B
ARACHIDONIC ACID METABOLISM	EPHX2	CYP2E1	ALOX5	CYP4A11	CYP2J2	GGT1	PLA2G3	AKR1C3	PTGIS	ALOX12B	CYP4F2	CYP2C18	PTGES2	ALOX15B	ALOX15	JMJD7-PLA2G4B	PLA2G6	PLA2G2E	PLA2G10	PLA2G2A	PLA2G4A	PLA2G5	PTGS2	PLA2G12B	PTGS1	PLA2G4B	PLA2G2F	ALOX12	CYP2C9	GPX7	GPX6	CYP2C19	CYP2C8	CBR1	CYP2B6	CBR3	CYP2U1	PLA2G1B	LTA4H	PTGES	GPX5	GPX1	CYP4A22	GPX2	GPX3	GPX4	CYP4F3	PLA2G4E	LTC4S
LINOLEIC ACID METABOLISM	CYP2E1	CYP3A5	CYP2J2	CYP3A4	PLA2G3	AKR1B10	CYP2C18	CYP1A2	ALOX15	PLA2G4E	JMJD7-PLA2G4B	PLA2G6	PLA2G2E	PLA2G10	PLA2G2A	PLA2G4A	CYP3A43	PLA2G5	PLA2G12B	PLA2G4B	PLA2G2F	PLA2G2C	PLA2G2D	CYP2C9	PLA2G12A	CYP2C19	CYP2C8	CYP3A7	PLA2G1B
ALPHA LINOLENIC ACID METABOLISM	JMJD7-PLA2G4B	PLA2G6	PLA2G2E	PLA2G10	PLA2G2A	PLA2G4A	PLA2G5	PLA2G12B	PLA2G4B	PLA2G2F	FADS2	ACOX3	PLA2G2C	PLA2G2D	PLA2G3	PLA2G12A	ACOX1	PLA2G4E	PLA2G1B
SPHINGOLIPID METABOLISM	GAL3ST1	SGPP2	GLB1	GALC	SGMS2	GBA	SPHK2	NEU2	PLPP3	NEU1	ACER2	UGCG	DEGS2	ARSA	SPHK1	SGPL1	NEU3	SMPD4	SGMS1	ACER3	CERK	SMPD2	ENPP7	DEGS1	SGPP1	NEU4	GLA	ACER1	PLPP1	ASAH1	PLPP2	SMPD1	B4GALT6	SPTLC2	SPTLC1	SMPD3	KDSR	UGT8	ASAH2
GLYCOSPHINGOLIPID BIOSYNTHESIS LACTO AND NEOLACTO SERIES	B3GNT4	B3GNT2	ST3GAL6	B4GALT1	B3GNT5	FUT9	FUT7	FUT6	FUT5	FUT4	FUT3	FUT2	FUT1	B4GAT1	GCNT2	B3GNT3	B3GALT5	ABO	B4GALT3	B4GALT2	ST3GAL4	B4GALT4	ST3GAL3	B3GALT2	B3GALT1	ST8SIA1
GLYCOSPHINGOLIPID BIOSYNTHESIS GLOBO SERIES	A4GALT	B3GALT5	GLA	FUT9	ST3GAL2	GBGT1	ST3GAL1	FUT2	FUT1	HEXB	NAGA	ST8SIA1	B3GALNT1	HEXA
GLYCOSPHINGOLIPID BIOSYNTHESIS GANGLIO SERIES	ST6GALNAC4	ST6GALNAC3	ST6GALNAC6	B4GALNT1	GLB1	ST6GALNAC5	SLC33A1	ST3GAL5	ST3GAL2	ST3GAL1	HEXB	ST8SIA1	B3GALT4	ST8SIA5	HEXA
RIBOFLAVIN METABOLISM	ACP4	ENPP3	ENPP1	ACP6	RFK	ACP3	FLAD1	TYR	MTMR7	MTMR6	PHPT1	MTMR1	ACP1	ACP2	ACP5	MTMR2
NICOTINATE AND NICOTINAMIDE METABOLISM	NMNAT1	NT5C2	ENPP3	ENPP1	BST1	NNT	AOX1	CD38	NT5M	NADSYN1	NUDT12	NT5C1B	NT5C3A	NMRK1	NT5C1A	QPRT	NAMPT	NT5C	NMNAT3	PNP	NMNAT2	NT5E	NADK	NNMT
PANTOTHENATE AND COA BIOSYNTHESIS	PPCS	ENPP3	PANK3	PPCDC	ENPP1	VNN2	VNN1	PANK1	PANK4	UPB1	DPYS	COASY	DPYD	PANK2	BCAT1	BCAT2
AMINOACYL TRNA BIOSYNTHESIS	CARS2	DARS2	RARS1	SARS1	VARS2	YARS2	WARS1	AARS1	FARSA	HARS1	SARS2	RARS2	NARS1	LARS2	FARSB	AARS2	YARS1	NARS2	GARS1	IARS2	KARS1	WARS2	TARS3	LARS1	VARS1	PARS2	MARS2	CARS1	IARS1	TARS2	SEPSECS	MTFMT	TARS1	DARS1	HARS2	PSTK	QARS1	EARS2	EPRS1	FARS2	MARS1
GLYCOLYSIS GLUCONEOGENESIS	ACSS2	GCK	PGK2	PGK1	PDHB	PDHA1	PDHA2	PGM2	TPI1	ACSS1	FBP1	ADH1B	HK2	ADH1C	HK1	HK3	ADH4	PGAM2	ADH5	PGAM1	ADH1A	ALDOC	ALDH7A1	LDHAL6B	PKLR	LDHAL6A	ENO1	PKM	PFKP	BPGM	PCK2	PCK1	ALDH1B1	ALDH2	ALDH3A1	AKR1A1	FBP2	PFKM	PFKL	LDHC	GAPDH	ENO3	ENO2	PGAM4	ADH7	ADH6	LDHB	ALDH1A3	ALDH3B1
CITRATE CYCLE TCA CYCLE	IDH3B	DLST	PCK2	CS	PDHB	PCK1	PDHA1	PDHA2	SUCLG2P2	FH	SDHD	OGDH	SDHB	IDH3A	SDHC	IDH2	IDH1	ACO1	ACLY	MDH2	DLD	MDH1	DLAT	OGDHL	PC	SDHA	SUCLG1	SUCLA2	SUCLG2	IDH3G	ACO2
PENTOSE PHOSPHATE PATHWAY	RPE	RPIA	PGM2	PGLS	PRPS2	FBP2	PFKM	PFKL	TALDO1	TKT	FBP1	TKTL2	PGD	RBKS	ALDOA	ALDOC	ALDOB	H6PD	RPEL1	PRPS1L1	PRPS1	DERA	G6PD	PGM1	TKTL1	PFKP	GPI
PENTOSE AND GLUCURONATE INTERCONVERSIONS	UGT1A10	UGT1A8	RPE	UGT1A7	UGT1A6	UGT2B28	UGT1A5	CRYL1	UGDH	UGT2A1	GUSB	UGT1A9	DCXR	RPEL1	DHDH	UGT2B11	UGP2	XYLB	UGT2B10	AKR1B1	UGT2B7	UGT2B4	UGT2A3	UGT1A4	UGT2B17	UGT1A1	UGT1A3	UGT2B15
FRUCTOSE AND MANNOSE METABOLISM	MPI	PMM2	PMM1	FBP2	PFKM	GMDS	PFKFB4	PFKL	MTMR6	TPI1	PHPT1	PFKFB3	FCSK	PFKFB2	MTMR1	PFKFB1	AKR1B10	FPGT	KHK	FBP1	MTMR2	HK2	HK3	HK1	ALDOA	ALDOC	ALDOB	MTMR7	GFUS	AKR1B1	SORD	GMPPA	PFKP	GMPPB
GALACTOSE METABOLISM	GCK	GALK1	GLB1	GALE	B4GALT1	PGM2	LALBA	PFKM	PFKL	MGAM	HK2	HK1	HK3	GALT	G6PC2	GLA	GANC	LCT	GALK2	G6PC1	UGP2	PGM1	AKR1B1	B4GALT2	GAA	PFKP
ASCORBATE AND ALDARATE METABOLISM	UGT1A10	UGT1A8	UGT1A7	UGT1A6	ALDH1B1	UGT2B28	ALDH2	UGT1A5	MIOX	UGDH	UGT2A1	ALDH9A1	ALDH3A2	UGT1A9	ALDH7A1	UGT2B11	UGT2B10	UGT2B7	UGT2B4	UGT2A3	UGT1A4	UGT1A1	UGT2B17	UGT1A3	UGT2B15
FATTY ACID METABOLISM	CPT1A	CPT1C	ACADS	ALDH1B1	ACADSB	ACADL	ALDH2	ACADM	CYP4A11	ACAT2	ACADVL	ACAT1	ACAA2	HADH	HADHB	HADHA	CYP4A22	ADH7	ADH6	ACSL6	ADH1B	ADH1C	ADH4	ECHS1	ADH5	ALDH9A1	ALDH3A2	ACSL5	ADH1A	EHHADH	GCDH	ALDH7A1	ACOX3	ACSL1	ACAA1	CPT2	CPT1B	ACOX1	ECI2	ECI1	ACSL3	ACSL4
STEROID BIOSYNTHESIS	SOAT1	LSS	SQLE	EBP	CYP51A1	DHCR7	CYP27B1	DHCR24	HSD17B7	MSMO1	FDFT1	SC5D	LIPA	CEL	TM7SF2	NSDHL	SOAT2
PRIMARY BILE ACID BIOSYNTHESIS	CYP46A1	SLC27A5	BAAT	CYP7B1	AKR1C4	HSD17B4	SCP2	AKR1D1	ACOX2	HSD3B7	CYP27A1	AMACR	CYP7A1	CYP8B1	CYP39A1	CH25H
STEROID HORMONE BIOSYNTHESIS	SRD5A3	AKR1C4	CYP3A5	HSD3B2	UGT2B28	HSD3B1	COMT	SULT2B1	CYP3A4	CYP7A1	CYP11A1	AKR1C3	HSD11B2	SULT1E1	HSD11B1	HSD17B2	HSD17B3	CYP21A2	HSD17B1	CYP19A1	CYP17A1	CYP11B2	CYP11B1	HSD17B6	HSD17B7	UGT2B11	UGT2A3	UGT1A4	CYP3A7	UGT1A1	UGT1A3	UGT1A10	UGT1A8	UGT1A7	UGT1A6	UGT1A5	HSD17B8	AKR1C2	AKR1C1	CYP1A1	CYP1B1	STS	UGT2A1	SRD5A2	SRD5A1	CYP3A43	CYP7B1	UGT1A9	AKR1D1
OXIDATIVE PHOSPHORYLATION	ATP6V1G1	UQCR10	NDUFA5	NDUFA4	COX6CP3	PPA2	ATP5MF	NDUFS7	MT-CYB	ATP6V0A1	ATP6V1G2	ATP6V0B	ATP5PO	MT-CO2	MT-CO1	ATP6AP1	COX8C	MT-CO3	COX5B	COX4I1	ATP6V0A4	ATP12A	MT-ATP6	MT-ATP8	ATP5PD	NDUFA2	NDUFA3	NDUFA1	ATP5MC1P5	UQCRQ	ATP6V1H	ATP5F1D	LHPP	ATP6V0D2	COX7A2L	ATP5MC3	ATP6V1C2	ATP5MC2	ATP5MC1	ATP5PB	ATP5F1E	COX5A	TCIRG1	UQCRHL	ATP4B	ATP6V1D	ATP4A	ATP5F1A	ATP5PF
PURINE METABOLISM	POLR2G	NT5C2	POLR2H	ENPP3	POLR2E	POLR2F	ENPP1	XDH	POLR2I	POLR2J	POLE3	ADSS2	PRPS2	ADSL	NME6	POLR1D	PNPT1	POLR2K	PDE11A	POLD3	POLR2L	AK1	NME1-NME2	AK2	AK4	POLA2	CANT1	AMPD1	AMPD3	AMPD2	NME4	GUCY2D	NME1	ATIC	NME2	DGUOK	POLR3C	NME3	POLR3G	POLR3F	PRUNE1	ADPRM	PDE4B	PDE4C	PDE3B	PDE4A	NUDT2	GMPR2	PDE6C
PYRIMIDINE METABOLISM	NT5C2	POLR2G	POLR2H	POLR2E	POLR2F	POLR2I	POLR2J	POLE3	TYMS	TXNRD1	NME6	POLR1D	PNPT1	POLR2K	DHODH	POLD3	POLR2L	NME1-NME2	POLA2	UPRT	CANT1	NME4	NME1	NME2	NME3	POLR3C	POLR3G	POLR3F	NUDT2	PRIM1	PRIM2	NME5	POLD4	DTYMK	CTPS1	POLA1	ENTPD8	POLE2	POLD1	POLD2	POLE	CAD	CMPK2	POLR1E	NT5C1A	POLR3A	DCTD	POLR2B	POLR2A
ALANINE ASPARTATE AND GLUTAMATE METABOLISM	GLUD2	GFPT2	AGXT2	CPS1	GLS2	ABAT	ADSS2	ADSL	GLUD1	GLS	ASL	IL4I1	GPT	GFPT1	GPT2	DDO	ADSS1	ACY3	GAD1	GAD2	GOT2	AGXT	GLUL	NIT2	GOT1	ALDH4A1	CAD	ALDH5A1	ASS1	ASNS	PPAT	ASPA
GLYCINE SERINE AND THREONINE METABOLISM	ALAS1	ALAS2	GLYCTK	MAOB	AGXT2	MAOA	AOC2	GATM	SDS	AOC3	GNMT	SHMT1	GCAT	PHGDH	DMGDH	SHMT2	SRR	PSAT1	BHMT	GLDC	DLD	GAMT	PSPH	AGXT	SARDH	AMT	CHDH	CBS	CTH	PIPOX	DAO
CYSTEINE AND METHIONINE METABOLISM	AMD1	SRM	ADI1	AHCY	DNMT1	SDS	TRDMT1	DNMT3A	DNMT3B	LDHC	IL4I1	SMS	LDHB	ENOPH1	BHMT	GOT2	CDO1	APIP	GOT1	LDHAL6B	TAT	AHCYL1	MTAP	MAT2B	LDHA	MTR	CBS	MAT1A	AHCYL2	CTH	MAT2A	MPST	LDHAL6A	DNMT3L
VALINE LEUCINE AND ISOLEUCINE DEGRADATION	AOX1	ALDH1B1	ACADS	ACADSB	ABAT	ALDH2	ACADM	ACAT2	HSD17B10	ACAT1	OXCT1	ACAA2	IL4I1	HADH	MCEE	HADHB	DBT	HADHA	ALDH6A1	HMGCL	IVD	BCKDHB	ACAD8	ECHS1	ALDH9A1	ALDH3A2	PCCB	HIBCH	DLD	HMGCS2	EHHADH	HMGCS1	PCCA	ALDH7A1	HIBADH	ACAA1	OXCT2	MMUT	MCCC2	BCAT1	AUH	BCAT2	BCKDHA	MCCC1
VALINE LEUCINE AND ISOLEUCINE BIOSYNTHESIS	PDHB	VARS2	IARS2	PDHA1	PDHA2	LARS1	LARS2	VARS1	BCAT1	BCAT2	IARS1
LYSINE DEGRADATION	SUV39H2	AASDHPPT	DLST	ALDH1B1	AASDH	ALDH2	ACAT2	PLOD2	PLOD1	TMLHE	EHMT2	ACAT1	KMT5A	HADH	SETMAR	OGDH	HADHA	BBOX1	AASS	ECHS1	ALDH9A1	ALDH3A2	KMT5B	SUV39H1	ASH1L	SETD1B	DOT1L	NSD2	EHHADH	OGDHL	SETD1A	GCDH	KMT5C	SETD7	ALDH7A1	NSD3	EHMT1	SETDB1	AADAT	SETD2	SETDB2	PLOD3	NSD1	PIPOX
ARGININE AND PROLINE METABOLISM	SRM	AZIN2	GLUD2	GLS2	ARG1	ARG2	GLUD1	GLS	ASL	CKMT1A	P4HA2	SMS	CKB	NOS3	NOS2	NOS1	GOT2	GLUL	P4HA1	AOC1	ALDH7A1	LAP3	AGMAT	GOT1	PYCR1	ASS1	ALDH18A1	SAT1	NAGS	DAO	AMD1	MAOB	MAOA	CPS1	P4HA3	ALDH1B1	GATM	ALDH2	OTC	PRODH2	OAT	CKM	ACY1	SAT2	ALDH9A1	ALDH3A2	CKMT1B	PYCR3	GAMT
HISTIDINE METABOLISM	CNDP1	MAOB	MAOA	ALDH1B1	ALDH2	METTL6	ALDH3A1	BUD23	HAL	HNMT	DDC	ACY3	ALDH1A3	METTL2B	ALDH3B1	ALDH3B2	ALDH9A1	ALDH3A2	HEMK1	LCMT2	UROC1	TRMT11	AOC1	ALDH7A1	FTCD	AMDHD1	ASPA	LCMT1	HDC
TYROSINE METABOLISM	MAOB	MAOA	HPD	AOX1	AOC2	TYR	HGD	METTL6	ALDH3A1	COMT	AOC3	BUD23	IL4I1	GSTZ1	DDC	ADH7	DBH	ADH6	METTL2B	ADH1B	ALDH1A3	ADH1C	ALDH3B1	ADH4	ALDH3B2	ADH5	HEMK1	ADH1A	GOT2	LCMT2	TRMT11	GOT1	TYRP1	TAT	MIF	NAA80	PNMT	DCT	LCMT1	TPO	TH	FAH
PHENYLALANINE METABOLISM	ALDH1A3	ALDH3B1	ALDH3B2	MAOB	MAOA	HPD	GOT2	AOC2	ALDH3A1	AOC3	PAH	GOT1	PRDX6	TAT	MIF	NAA80	IL4I1	DDC
TRYPTOPHAN METABOLISM	MAOB	MAOA	IDO2	AOX1	ALDH1B1	AANAT	ALDH2	WARS1	IDO1	CAT	ACAT2	ACAT1	IL4I1	HADH	OGDH	TPH1	HADHA	DDC	AFMID	CYP1A1	CYP1A2	CYP1B1	ASMT	ECHS1	ALDH9A1	KMO	ALDH3A2	WARS2	EHHADH	OGDHL	GCDH	ALDH7A1	AOC1	INMT	TDO2	HAAO	KYNU	AADAT	TPH2	ACMSD
BETA ALANINE METABOLISM	CNDP1	SRM	ECHS1	ALDH9A1	ALDH3A2	GAD1	GAD2	AOC2	ALDH1B1	HIBCH	ABAT	EHHADH	ALDH2	ACADM	UPB1	ALDH7A1	AOC3	DPYS	DPYD	MLYCD	HADHA	SMS
TAURINE AND HYPOTAURINE METABOLISM	GGT7	CSAD	GGT5	GGT1	GAD1	BAAT	GAD2	GGT6	CDO1	ADO
SELENOAMINO ACID METABOLISM	METTL6	AHCY	BUD23	SEPHS1	GGT1	SEPHS2	METTL2B	HEMK1	GGT6	LCMT2	PAPSS1	PAPSS2	TRMT11	MARS2	SCLY	AHCYL1	GGT7	GGT5	MAT2B	MAT1A	LCMT1	CBS	AHCYL2	CTH	MAT2A	MARS1
GLUTATHIONE METABOLISM	SRM	GGT1	GSTP1	GSTT2	GSTT1	GSTZ1	RRM2B	SMS	PGD	GSTO1	GSTA5	MGST2	LAP3	MGST1	MGST3	GSTA3	GSTM1	GPX7	GSTA4	GPX6	GSTM4	GGCT	GSTM3	GSTM2	GSTM5	GSTA1	GSTA2	GSR	GSS	RRM1	RRM2	GCLC	GSTK1	GPX5	TXNDC12	GPX1	GPX2	GPX3	IDH2	GPX4	IDH1	OPLAH	GCLM	GGT6	ANPEP	GGT7	GSTO2	GGT5	G6PD
STARCH AND SUCROSE METABOLISM	ENPP3	GCK	ENPP1	AMY2B	UGT2B28	PGM2	UXS1	UGDH	MGAM	GYS1	GYS2	HK2	HK3	HK1	GBA3	GUSB	TREH	AMY1A	AMY1B	AMY1C	AMY2A	UGT2B11	PYGB	PYGM	PYGL	UGT2A3	UGT1A4	UGT1A1	UGT1A3	UGT1A10	UGT1A8	UGT1A7	UGT1A6	PGM2L1	AGL	UGT1A5	SI	UGT2A1	GBE1	UGT1A9	G6PC2	GANC	G6PC1	UGP2	PGM1	UGT2B10	UGT2B7	UGT2B4	GAA
AMINO SUGAR AND NUCLEOTIDE SUGAR METABOLISM	MPI	GCK	GFPT2	GALK1	GALE	PMM2	PGM2	PMM1	AMDHD2	GNPDA2	GMDS	UXS1	GNPNAT1	NANS	UGDH	CYB5R3	GFPT1	FCSK	NANP	CYB5R1	FPGT	HEXB	HEXA	HK2	HK1	HK3	GALT	GNE	NAGK	CHIT1	UAP1	RENBP	CHIA	NPL	UGP2	GALK2	GFUS	PGM1	CMAS	PGM3	GNPDA1	GMPPA	GPI	GMPPB
GLYCOSAMINOGLYCAN BIOSYNTHESIS CHONDROITIN SULFATE	DSE	B3GALT6	CHPF	XYLT1	CHSY3	XYLT2	CHST14	B3GAT1	CHSY1	CHST11	CHPF2	CHST15	B4GALT7	CHST7	UST	CHST13	CSGALNACT2	B3GAT2	CSGALNACT1	CHST3	CHST12	B3GAT3
GLYCOSAMINOGLYCAN BIOSYNTHESIS HEPARAN SULFATE	HS3ST5	EXT2	EXT1	NDST3	XYLT1	XYLT2	B3GAT1	NDST1	GLCE	HS3ST3B1	HS2ST1	HS6ST2	B3GAT3	HS3ST1	B3GALT6	HS3ST2	HS6ST1	HS3ST3A1	NDST2	NDST4	HS6ST3	B4GALT7	B3GAT2	EXTL1	EXTL2	EXTL3
INOSITOL PHOSPHATE METABOLISM	PLCB2	PLCB1	INPP1	IPMK	PLCD1	PLCB3	PLCB4	MIOX	TPI1	INPP5A	INPP5B	INPP4A	INPPL1	SYNJ2	PIP4K2B	PLCD3	PIKFYVE	IMPA1	IMPA2	PIP5K1A	PIP5K1B	ISYNA1	INPP5J	INPP5K	SYNJ1	PLCD4	ITPKA	ITPKB	ITPK1	CDIPT	INPP4B	PLCE1	ALDH6A1	PIP5K1C	PIK3C3	PIK3C2B	PIK3C2G	PIP4K2A	PIK3C2A	PTEN	PIP4K2C	MINPP1	IPPK	PIK3CA	PIK3CB	PIK3CD	PLCG1	PLCG2	PLCZ1
PYRUVATE METABOLISM	ACSS2	PCK2	ME3	GRHPR	PDHB	PCK1	PDHA1	ALDH1B1	PDHA2	HAGH	ALDH2	ACAT2	ACAT1	LDHC	LDHD	HAGHL	ACSS1	LDHB	ACYP2	ME1	ACYP1	ALDH9A1	ALDH3A2	ME2	DLD	MDH2	DLAT	MDH1	ALDH7A1	PC	GLO1	LDHAL6B	LDHA	ACACB	ACACA	PKLR	AKR1B1	LDHAL6A	PKM	ACOT12
GLYOXYLATE AND DICARBOXYLATE METABOLISM	ACO1	GLYCTK	MTHFD2	GRHPR	CS	HAO1	MDH2	MDH1	MTHFD2L	PGP	MTHFD1L	MTHFD1	HAO2	AFMID	HYI	ACO2
PROPANOATE METABOLISM	ACSS2	ALDH1B1	ABAT	SUCLG2P2	ALDH2	ACADM	ACAT2	ACAT1	LDHC	MCEE	HADHA	ALDH6A1	ACSS1	LDHB	ECHS1	ALDH9A1	ALDH3A2	PCCB	HIBCH	EHHADH	PCCA	ALDH7A1	LDHAL6B	SUCLG1	MLYCD	LDHA	SUCLA2	ACACB	MMUT	SUCLG2	ACACA	ACSS3	LDHAL6A
BUTANOATE METABOLISM	AACS	PDHB	ALDH1B1	ACADS	PDHA1	ABAT	PDHA2	ALDH2	ACAT2	ACAT1	OXCT1	HADH	BDH1	HADHA	ACSM1	HMGCL	AKR1B10	ECHS1	ALDH9A1	GAD1	ALDH3A2	ACSM3	GAD2	ACSM4	HMGCS2	EHHADH	HMGCS1	ALDH7A1	ALDH5A1	BDH2	OXCT2	ACSM2A	ACSM5	L2HGDH
ONE CARBON POOL BY FOLATE	MTHFD2	GART	TYMS	FTCD	ALDH1L1	MTHFS	MTFMT	AMT	MTHFD2L	DHFR	SHMT1	MTHFD1L	MTHFD1	MTR	ATIC	MTHFR	SHMT2
FOLATE BIOSYNTHESIS	QDPR	ALPP	ALPG	DHFR	GGH	GCH1	FPGS	SPR	ALPL	PTS	ALPI
RETINOL METABOLISM	RPE65	CYP3A5	UGT2B28	CYP4A11	CYP3A4	RDH8	DHRS3	CYP2C18	ADH1B	ADH1C	ADH4	ADH5	DGAT2	ADH1A	BCO1	RDH10	CYP26A1	UGT2B11	CYP2C9	AWAT2	CYP26C1	CYP2C19	CYP2C8	CYP2B6	UGT2A3	CYP2A13	UGT1A4	CYP3A7	UGT1A1	UGT1A3	CYP26B1	DHRS9	UGT1A10	DGAT1	UGT1A8	UGT1A7	UGT1A6	ALDH1A1	RETSAT	RDH12	LRAT	RDH11	UGT1A5	CYP2A6	CYP2A7	CYP4A22	DHRS4	CYP1A1	CYP1A2
PORPHYRIN AND CHLOROPHYLL METABOLISM	ALAS1	COX10	UGT1A10	ALAS2	UGT1A8	UGT1A7	ALAD	UGT1A6	CPOX	BLVRA	UGT2B28	BLVRB	UGT1A5	UROS	HCCS	UGT2A1	GUSB	FTMT	UGT1A9	MMAB	FECH	HMOX1	HMOX2	UGT2B11	PPOX	FTH1	UGT2B10	UGT2B7	UROD	UGT2B4	COX15	HMBS	CP	UGT2A3	UGT1A4	EARS2	UGT2B17	UGT1A1	EPRS1	UGT2B15	UGT1A3
TERPENOID BACKBONE BIOSYNTHESIS	GGPS1	PDSS1	HMGCS2	IDI2	HMGCS1	MVK	ACAT2	ACAT1	FDPS	PDSS2	PMVK	DHDDS	MVD	HMGCR	IDI1
LIMONENE AND PINENE DEGRADATION	NAA80	ECHS1	ALDH9A1	ALDH3A2	HADHA	ALDH1B1	EHHADH	YOD1	ALDH2	ALDH7A1
NITROGEN METABOLISM	CA5A	CA5B	CA6	CA12	CA7	GLUD2	CA2	CPS1	CA3	CA4	GLS2	GLUL	CA8	CA14	GLUD1	CA9	CA1	GLS	AMT	HAL	ASNS	CA13	CTH
SULFUR METABOLISM	SULT1E1	PAPSS1	SULT1A4	SULT1A3	PAPSS2	CHST11	SULT1A1	SULT2B1	SUOX	BPNT1	CHST13	SULT1A2	CHST12
METABOLISM OF XENOBIOTICS BY CYTOCHROME P450	CYP2F1	CYP2E1	AKR1C4	EPHX1	CYP3A5	UGT2B28	CYP3A4	GSTP1	GSTT2	GSTT1	AKR1C3	GSTZ1	CYP2C18	ADH1B	CYP2S1	ADH1C	ADH4	ADH5	GSTO1	ADH1A	GSTA5	MGST2	MGST1	MGST3	GSTA3	GSTM1	UGT2B11	CYP2C9	GSTA4	CYP2C19	GSTM4	CYP2C8	GSTM3	CYP2B6	GSTM2	UGT2A3	UGT1A4	UGT1A1	CYP3A7	UGT1A3	GSTM5	UGT1A10	UGT1A8	UGT1A7	GSTA1	UGT1A6	GSTA2	ALDH3A1	UGT1A5
DRUG METABOLISM CYTOCHROME P450	CYP2E1	CYP3A5	UGT2B28	CYP3A4	GSTP1	GSTT2	GSTT1	GSTZ1	CYP2C18	CYP2D6	ADH1B	FMO4	ADH1C	ADH4	ADH5	GSTO1	ADH1A	GSTA5	MGST2	MGST1	FMO1	FMO2	MGST3	FMO3	GSTA3	GSTM1	UGT2B11	CYP2C9	FMO5	GSTA4	CYP2C19	GSTM4	CYP2C8	GSTM3	CYP2B6	GSTM2	UGT2A3	CYP2A13	UGT1A4	UGT1A1	CYP3A7	UGT1A3	GSTM5	UGT1A10	UGT1A8	UGT1A7	GSTA1	UGT1A6	MAOB
DRUG METABOLISM OTHER ENZYMES	XDH	CYP3A5	UGT2B28	UPB1	CYP3A4	GMPS	UPP2	HPRT1	CDA	GUSB	IMPDH1	IMPDH2	CES2	UCKL1	UGT2B11	TPMT	NAT1	CES5A	CYP2A13	UGT2A3	UGT1A4	CYP3A7	UGT1A1	UGT1A3	UGT1A10	UGT1A8	UGT1A7	ITPA	UGT1A6	UGT1A5	CYP2A6	CYP2A7	DPYS	TYMP	DPYD	UMPS	UCK2	TK1	TK2	UPP1	UGT2A1	CYP3A43	CES1	UGT1A9	NAT2	UGT2B10	UGT2B7	UGT2B4	UCK1
BIOSYNTHESIS OF UNSATURATED FATTY ACIDS	ACOT4	TECR	BAAT	ELOVL5	ELOVL6	ACOT2	YOD1	ELOVL2	FADS1	FADS2	ACOX3	PECR	SCD5	SCD	HACD1	ACAA1	HADHA	ACOT1	ACOT7	ACOX1	HSD17B12	HACD2
Therapeutic-related signatures
EGFR_ligands	EGFR	AREG	AREGB	EREG	HBEGF	TGFA
FGFR3-coexpressed_genes	FGFR3	TP63	IRS1	SEMA4B	PTPN13	TMPRSS4
PPARG_network	PPARG	IGFBP3	GDF15	MYH14	IHH	OCLN	AQP3	SCNN1G	PLIN5	KRT19	GPT	CYP4B1	UGT1A7	DGAT2	KRT20	SNCG	GSTA1	ACADL	BDH1	HMGCS2	LIPE
WNT-β-catenin_network	CTNNB1	TFF1	HAPLN1	IHH	WNT7B	BMP7	SEMA5A	SCN5A	ERBB3	TSPAN8	EPCAM	TH	GPX2	GAD1	HSD17B2	KRT7	NOX1	CYB5A	CYP4F12	ID4	SIM2	MECOM	MSX2	KLF5	SMAD6	POU5F1	FOXQ1	GATA2	GATA3	EMX2
IDH1	IDH1
KDM6B	KDM6B
VEGFA	VEGFA
Hypoxia	CAV1	COL5A1	ITGA5	P4HA2	SLC16A1	TGFBI	DPYSL2	SRPX	TRAM2	SYDE1	LRP1	PDLIM2	SAV1	AHNAK2	CAD	CYP1B1	DAAM1	DSC2	SLC2A3	FUT11	GLG1	GULP1	LDLR	THBS4
Cell_cycle	ABL1	ANAPC1	ANAPC10	ANAPC11	ANAPC13	ANAPC2	ANAPC4	ANAPC5	ANAPC7	ATM	ATR	BUB1	BUB1B	BUB3	CCNA1	CCNA2	CCNB1	CCNB2	CCNB3	CCND1	CCND2	CCND3	CCNE1	CCNE2	CCNH	CDC14A	CDC14B	CDC16	CDC20	CDC23	CDC25A	CDC25B	CDC25C	CDC26	CDC27	CD
DNA_replication	DNA2	FEN1	LIG1	MCM2	MCM3	MCM4	MCM5	MCM6	MCM7	PCNA	POLA1	POLA2	POLD1	POLD2	POLD3	POLD4	POLE	POLE2	POLE3	POLE4	PRIM1	PRIM2	RFC1	RFC2	RFC3	RFC4	RFC5	RNASEH1	RNASEH2A	RNASEH2B	RNASEH2C	RPA1	RPA2	RPA3	RPA4	SSBP1
Cancer immunity cycle gene sets
Step1_Release.of.cancer.cell.antigens	IL10	TGFB1	HMGB1	ANXA1	CALR	CXCL10	PDIA3	HSPA1A	HSPA1B	HSPA2	HSPA8	HSPA4	HSPA14	HSPA5	HSPA6	HSPA9	HSPA13	HSPA7	HSPA8	HSPA12A	HSPA12B	HSP90AA1	HSP90AB1	HSP90B1	IFNA2	IFNA1	IFNA13	IFNA6	IFNA21	IFNA4	IFNA8	IFNA5	IFNA7	IFNA14	IFNA16	IFNA10	IFNA17	IFNB1	IFNE	IFNW1
Step2_Negative_Cancer.antigen.presentation	IL10	IL4	IL13
Step2_Positive_Cancer.antigen.presentation	TNF	IL1A	IL1B	IFNA2	IFNA1	IFNA13	IFNA6	IFNA21	IFNA4	IFNA8	IFNA5	IFNA7	IFNA14	IFNA16	IFNA10	IFNA17	CD40LG	CD40	NT5C	HMGB1	TLR1	TLR2	TLR3	TLR4	TLR5	TLR6	TLR7	TLR8	TLR9	TLR10	HLAA	B2M	TAP1
Step3_Negative_Priming.and.activation	CTLA4	PDCD1	PDCD1LG2	CD274	CD160	TNFRSF14	BTLA	VSIR	LAIR1	HAVCR1	HAVCR2	LGALS9	TIMD4	CD244	CD48	TIGIT	NECTIN3	LAG3
Step3_Positive_Priming.and.activation	CD3D	CD3E	CD3G	CD247	CD28	TNFRSF9	TNFSF9	TNFRSF4	TNFSF4	CD27	CD70	TNFRSF14	TNFSF14	CD40	CD40LG	TNFRSF18	TNFSF18	TNFRSF25	TNFSF15	TNFRSF8	TNFSF8	HAVCR1	TIMD4	SLAMF7	SLAMF6	SLAMF1	SLAMF9	SLAMF8	CD2	CD48	CD58	CD226	ICOS	ICOSLG	KLRK1	MICA	MICB	RAET1E	RAET1G	CRTAM	CADM1	IL2	IL12A	IL12B
Step4_T.cell.recruiting	CXCR5	CCR7	CXCL9	CCL3	CCL4	CCL5	CCL19	CCL21	CX3CL1	CXCL13
Step4_CD4.T.cell.recruiting	CCL19	CX3CL1	CXCL16
Step4_CD8.T.cell.recruiting	CCR5	CXCR3	CXCL10	CXCL9	CCL20	CXCL11	CX3CL1	CXCL16
Step4_Th1.cell.recruiting	CXCR3	CXCL10	CXCL9	CXCL11
Step4_Dendritic.cell.recruiting	CCR7	CCL3	CCL4	CCL5	CCL21
Step4_Th22.cell.recruiting	CCR6	CCL20
Step4_Macrophage.recruiting	CSF1	CCL2	CCL3	CCL4	CCL5
Step4_Monocyte.recruiting	CCL2	CCL7	CX3CL1
Step4_Neutrophil.recruiting	CXCL1	CXCL2	CXCL3	CXCL8	CXCL6	CXCL5
Step4_NK.cell.recruiting	CXCR3	CXCL10	CXCL9	CCL3	CCL4	CCL5	CXCL11	CX3CL1
Step4_Eosinophil.recruiting	CCL11	CCL24	CCL26
Step4_Basophil.recruiting	CCL24	CCL26
Step4_Th17.cell.recruiting	CCR6	CCL20	CXCL12	CXCR4
Step4_B.cell.recruiting	CXCR5	CXCL13
Step4_Th2.cell.recruiting	CCL1	CCL17	CCL22
Step4_Treg.cell.recruiting	CCR4	CCR10	CCL1	CCL17	CCL22	CCL28
Step4_MDSC.recruiting	CXCR2	CXCL5
Step5_Negative_lnfiltration. of. immune.cells.into.tumors	ICAM1	EZH2	DNMT1	VEGFA	EDNRB
Step5_Positive_lnfiltration. of. immune.cells.into.tumors	STAT1	IRF5	KLF2	ITGB2
Step6_Negative_Recognition.of.cancer.cells.by.T.cells	PDCD1	PDCD1LG2	CD274	CTLA4	BTLA	VTCN1
Step6_Positive_Recognition.of.cancer.cells.by.T.cells	CD28	ICOS	ICOSLG	TNFRSF9	TNFSF9	CD27	CD70	TNFRSF4	TNFSF4	TNFSF14	CD40	CD40LG	HLAA	B2M	TAP1	BIRC5	MDM2	MAGEA4	TP53
Step7_Negative_Killing.of.cancer.cells	PDCD1	SMC3	VTCN1	HAVCR2	MICA	MICB	BTLA	VSIR	LAG3	IDO1	IDO2	ARG1	ARG2	NOS1	NOS2	NOS3	TGFB1	IL10	CCL28	CXCL12	CCL2	CXCL8
Step7_Positive_Killing.of.cancer.cells	IFNG	GZMB	PRF1
[truncated: 110 more columns]

## Sheet: Table S2
Supplementary Table 2. Gene sets of cytotoxic signature and exhaustion score of T cells
Cytotoxic signature	Exhaustion signature
PRF1	FCRL3
IFNG	CD27
GNLY	PRKCH
NKG7	B2M
GZMB	ITM2A
GZMA	TIGIT
HZMH	ID3
KLRK1	GBP2
KLRKB1	PDCD1
KLRD1	KLRK1
CTSW	HSPA1A
CST7	SRGN
CX3CR1	TNFRSF9
FGFBP2	TMBIM6
S1PR5	TNFRSF1B
FCGR3A	CADM1
PLAC8	ACTB
C1ORF21	CD8A
TGFBR3	RGS2
PLEK	FAIM3
FGR	EID1
KLRF1	HSPB1
SPON2	RNF19A
CD300A	IFI16
S1PR1	LYST
FAM65B	PRF1
EFHD2	STAT1
STK38	UBC
C1ORF162	CD74
SORL1	IL2RG
EMP3	FYN
ARL4C	PTPN6
BIN2	HLA-DRB1
CCND3	HNRNPC
FCRL6	UBB
SAMD3	CD8B
TRDC	HAVCR2
TYROBP	IRF8
GNLY	LAG3
KLRG1	ATP5B
	STAT3
	IGFLR1
	MGEA5
	HSPA1B
	COTL1
	VCAM1
	HLA-DMA
	PDE7B
	TBC1D4
	SNAP47
	RGS4
	CBLB
	TOX
	CALM2
	ATHL1
	SPDYE5
	DDX5
	SLA
	PTPRCAP
	IRF9
	MATR3
	LITAF
	TPI1
	ETV1
	PAM
	ARID4B
	NAB1
	RAPGEF6
	LDHA
	WARS
	RASSF5
	OSBPL3
	FAM3C
	TAP1
	HLA-DRB6
	FABP5
	CD200
	CTLA4
	SNX9
	ETNK1
	MALAT1
	ZDHHC6
	ARL6IP5
	DUSP2
	HLA-DQB1
	HNRNPK
	DGKH
	LRMP
	H3F3B
	IDH2
	TRAF5
	TBL1XR1
	ANKRD10
	ALDOA
	LSP1
	PTPN7
	NSUN2
	RNF149
	CD2
	SRSF1
	GOLPH3
	HLA-A
	LIMS1
	SDF4
	ROCK1
	EDEM1
	APLP2
	ITK
	TRIM22
	SPRY2
	ACTG1
	HLA-DPA1
	EWSR1
	SRSF4
	ESYT1
	LUC7L3
	ARNT
	GNAS
	ARF6
	ARPC5L
	NCOA3
	PAPOLA
	GFOD1
	GPR174
	DDX3X
	CAPRIN1
	ARPC2
	PDIA6
	SEMA4A
	CSDE1
	PSMB9
	NFATC1
	PTPN11
	AGFG1
	PCED1B
	CCL4L1
	CCND2
	CCL4L2
	CXCR6
	AKAP5
	IFNG
	MIR155HG
	ENTPD1
	TOX2
	CD7
	RAB27A
	ITGAE
	PHLDA1
	PAG1
	CSF1
	NBL1
	CCL3
	ILRB
	FASLG
	ZC3H12C
	MYO7A
	SIRPG
	GALNT1
	UBE2F
	DUSP4
	SYT11
	TRAC
	TNS3
	RDH10
	PTMS
	CXCL13
	KIR2DI4
